# Supplementary material for: Mechanistic View on the Order–Disorder Phase Transition in Amphidynamic Crystals
Source: J Phys Chem Lett. 2023 Feb 7;14(6):1570–7. doi: 10.1021/acs.jpclett.2c03316 (PMC9940296; doi:10.1021/acs.jpclett.2c03316)
Supplement: Supplementary file 3 — jz2c03316_si_003.zip [file jz2c03316_si_003.zip]

Archive with 61 entries (56 files):
- ditBu-BTBT - calculated eigenvectors/
- ditBu-BTBT - calculated eigenvectors/w9.xsf
- __MACOSX/
- __MACOSX/ditBu-BTBT - calculated eigenvectors/
- __MACOSX/ditBu-BTBT - calculated eigenvectors/._w9.xsf
- ditBu-BTBT - calculated eigenvectors/w8.xsf
- __MACOSX/ditBu-BTBT - calculated eigenvectors/._w8.xsf
- ditBu-BTBT - calculated eigenvectors/.DS_Store
- __MACOSX/ditBu-BTBT - calculated eigenvectors/._.DS_Store
- ditBu-BTBT - calculated eigenvectors/w10.xsf
- __MACOSX/ditBu-BTBT - calculated eigenvectors/._w10.xsf
- ditBu-BTBT - calculated eigenvectors/w3.xsf
- __MACOSX/ditBu-BTBT - calculated eigenvectors/._w3.xsf
- ditBu-BTBT - calculated eigenvectors/w2.xsf
- __MACOSX/ditBu-BTBT - calculated eigenvectors/._w2.xsf
- ditBu-BTBT - calculated eigenvectors/w1.xsf
- __MACOSX/ditBu-BTBT - calculated eigenvectors/._w1.xsf
- ditBu-BTBT - calculated eigenvectors/w5.xsf
- __MACOSX/ditBu-BTBT - calculated eigenvectors/._w5.xsf
- ditBu-BTBT - calculated eigenvectors/w4.xsf
- __MACOSX/ditBu-BTBT - calculated eigenvectors/._w4.xsf
- ditBu-BTBT - calculated eigenvectors/w6.xsf
- __MACOSX/ditBu-BTBT - calculated eigenvectors/._w6.xsf
- ditBu-BTBT - calculated eigenvectors/w7.xsf
- __MACOSX/ditBu-BTBT - calculated eigenvectors/._w7.xsf
- __MACOSX/._ditBu-BTBT - calculated eigenvectors
- TIPS-pentacene calculated eigenvectors/
- TIPS-pentacene calculated eigenvectors/w9.xsf
- __MACOSX/TIPS-pentacene calculated eigenvectors/
- __MACOSX/TIPS-pentacene calculated eigenvectors/._w9.xsf
- TIPS-pentacene calculated eigenvectors/w8.xsf
- __MACOSX/TIPS-pentacene calculated eigenvectors/._w8.xsf
- TIPS-pentacene calculated eigenvectors/.DS_Store
- __MACOSX/TIPS-pentacene calculated eigenvectors/._.DS_Store
- TIPS-pentacene calculated eigenvectors/w10.xsf
- __MACOSX/TIPS-pentacene calculated eigenvectors/._w10.xsf
- TIPS-pentacene calculated eigenvectors/w11.xsf
- __MACOSX/TIPS-pentacene calculated eigenvectors/._w11.xsf
- TIPS-pentacene calculated eigenvectors/w13.xsf
- __MACOSX/TIPS-pentacene calculated eigenvectors/._w13.xsf
- TIPS-pentacene calculated eigenvectors/w12.xsf
- __MACOSX/TIPS-pentacene calculated eigenvectors/._w12.xsf
- TIPS-pentacene calculated eigenvectors/w15.xsf
- __MACOSX/TIPS-pentacene calculated eigenvectors/._w15.xsf
- TIPS-pentacene calculated eigenvectors/w14.xsf
- __MACOSX/TIPS-pentacene calculated eigenvectors/._w14.xsf
- TIPS-pentacene calculated eigenvectors/w3.xsf
- __MACOSX/TIPS-pentacene calculated eigenvectors/._w3.xsf
- TIPS-pentacene calculated eigenvectors/w2.xsf
- __MACOSX/TIPS-pentacene calculated eigenvectors/._w2.xsf
- TIPS-pentacene calculated eigenvectors/w1.xsf
- __MACOSX/TIPS-pentacene calculated eigenvectors/._w1.xsf
- TIPS-pentacene calculated eigenvectors/w5.xsf
- __MACOSX/TIPS-pentacene calculated eigenvectors/._w5.xsf
- TIPS-pentacene calculated eigenvectors/w4.xsf
- __MACOSX/TIPS-pentacene calculated eigenvectors/._w4.xsf
- TIPS-pentacene calculated eigenvectors/w6.xsf
- __MACOSX/TIPS-pentacene calculated eigenvectors/._w6.xsf
- TIPS-pentacene calculated eigenvectors/w7.xsf
- __MACOSX/TIPS-pentacene calculated eigenvectors/._w7.xsf
- __MACOSX/._TIPS-pentacene calculated eigenvectors
