# Supplementary material for: Mechanistic View on the Order–Disorder Phase Transition in Amphidynamic Crystals
Source: J Phys Chem Lett. 2023 Feb 7;14(6):1570–7. doi: 10.1021/acs.jpclett.2c03316 (PMC9940296; doi:10.1021/acs.jpclett.2c03316)
Supplement: Supplementary file 3 — jz2c03316_si_003.zip [file jz2c03316_si_003.zip › ditBu-BTBT - calculated eigenvectors/w9.xsf]

 CRYSTAL
 PRIMVEC
   14.1772    0.0000    0.0000
    0.0000    6.1547    0.0000
   -0.4106    0.0000   10.6406
 PRIMCOORD
          96 1
  16    5.5875   -1.4024    5.2547    0.0197    0.0141   -0.0244
  16   -5.7928    1.6750    0.0656    0.0197   -0.0141   -0.0244
  16   -5.5875    1.4024   -5.2547   -0.0197   -0.0141    0.0244
  16    5.7928   -1.6750   -0.0656   -0.0197    0.0141    0.0244
   6   -6.8828   -2.4939   -4.9387    0.0077    0.0061   -0.0092
   6    7.0881    0.5835   -0.3816    0.0077   -0.0061   -0.0092
   6    6.8828    2.4939    4.9387   -0.0077   -0.0061    0.0092
   6   -7.0881   -0.5835    0.3816   -0.0077    0.0061    0.0092
   6   -5.8341   -2.4277   -3.9609    0.0154    0.0125   -0.0179
   6    6.0394    0.6497   -1.3594    0.0154   -0.0125   -0.0179
   6    5.8341    2.4277    3.9609   -0.0154   -0.0125    0.0179
   6   -6.0394   -0.6497    1.3594   -0.0154    0.0125    0.0179
   6   -5.0267    2.5486   -4.0247    0.0048    0.0043   -0.0050
   6    5.2320   -0.5288   -1.2956    0.0048   -0.0043   -0.0050
   6    5.0267   -2.5486    4.0247   -0.0048   -0.0043    0.0050
   6   -5.2320    0.5288    1.2956   -0.0048    0.0043    0.0050
   6   -3.9228    2.3686   -3.1808    0.0027    0.0031   -0.0021
   6    4.1281   -0.7088   -2.1395    0.0027   -0.0031   -0.0021
   6    3.9228   -2.3686    3.1808   -0.0027   -0.0031    0.0021
   6   -4.1281    0.7088    2.1395   -0.0027    0.0031    0.0021
   1   -3.3389    1.4484   -3.2561   -0.0025   -0.0015    0.0033
   1    3.5442   -1.6289   -2.0642   -0.0025    0.0015    0.0033
   1    3.3389   -1.4484    3.2561    0.0025    0.0015   -0.0033
   1   -3.5442    1.6289    2.0642    0.0025   -0.0015   -0.0033
   6   -3.5888   -2.7976   -2.2370    0.0104    0.0097   -0.0119
   6    3.7941    0.2798   -3.0833    0.0104   -0.0097   -0.0119
   6    3.5888    2.7976    2.2370   -0.0104   -0.0097    0.0119
   6   -3.7941   -0.2798    3.0833   -0.0104    0.0097    0.0119
   6   -4.4057   -1.6384   -2.1635    0.0248    0.0211   -0.0294
   6    4.6110    1.4389   -3.1568    0.0248   -0.0211   -0.0294
   6    4.4057    1.6384    2.1635   -0.0248   -0.0211    0.0294
   6   -4.6110   -1.4389    3.1568   -0.0248    0.0211    0.0294
   1   -4.1900   -0.8663   -1.4210    0.0092    0.0078   -0.0109
   1    4.3953    2.2110   -3.8993    0.0092   -0.0078   -0.0109
   1    4.1900    0.8663    1.4210   -0.0092   -0.0078    0.0109
   1   -4.3953   -2.2110    3.8993   -0.0092    0.0078    0.0109
   6   -5.5082   -1.4487   -2.9983    0.0273    0.0223   -0.0320
   6    5.7135    1.6286   -2.3220    0.0273   -0.0223   -0.0320
   6    5.5082    1.4487    2.9983   -0.0273   -0.0223    0.0320
   6   -5.7135   -1.6286    2.3220   -0.0273    0.0223    0.0320
   1   -6.1216   -0.5480   -2.9040    0.0100    0.0082   -0.0119
   1    6.3269    2.5293   -2.4163    0.0100   -0.0082   -0.0119
   1    6.1216    0.5480    2.9040   -0.0100   -0.0082    0.0119
   1   -6.3269   -2.5293    2.4163   -0.0100    0.0082    0.0119
   6   -2.3438   -2.9519   -1.3441   -0.0039    0.0007    0.0060
   6    2.5491    0.1255   -3.9762   -0.0039   -0.0007    0.0060
   6    2.3438    2.9519    1.3441    0.0039   -0.0007   -0.0060
   6   -2.5491   -0.1255    3.9762    0.0039    0.0007   -0.0060
   6   -2.0209    1.7181   -1.0692   -0.0232   -0.0017    0.0159
   6    2.2262   -1.3592   -4.2511   -0.0232    0.0017    0.0159
   6    2.0209   -1.7181    1.0692    0.0232    0.0017   -0.0159
   6   -2.2262    1.3592    4.2511    0.0232   -0.0017   -0.0159
   1   -1.7352    1.1744   -1.9857   -0.0040   -0.0022    0.0064
   1    1.9405   -1.9030   -3.3345   -0.0040    0.0022    0.0064
   1    1.7352   -1.1744    1.9857    0.0040    0.0022   -0.0064
   1   -1.9405    1.9030    3.3345    0.0040   -0.0022   -0.0064
   1   -1.1658    1.6432   -0.3740   -0.0101   -0.0023    0.0085
   1    1.3711   -1.4341   -4.9463   -0.0101    0.0023    0.0085
   1    1.1658   -1.6432    0.3740    0.0101    0.0023   -0.0085
   1   -1.3711    1.4341    4.9463    0.0101   -0.0023   -0.0085
   1   -2.8831    1.2021   -0.6131   -0.0103    0.0025    0.0010
   1    3.0883   -1.8752   -4.7072   -0.0103   -0.0025    0.0010
   1    2.8831   -1.2021    0.6131    0.0103   -0.0025   -0.0010
   1   -3.0883    1.8752    4.7072    0.0103    0.0025   -0.0010
   6   -2.5321   -2.2451    0.0147   -0.0201    0.0065    0.0011
   6    2.3268    0.8322    5.3056   -0.0201   -0.0065    0.0011
   6    2.5321    2.2451   -0.0147    0.0201   -0.0065   -0.0011
   6   -2.3268   -0.8322   -5.3056    0.0201    0.0065   -0.0011
   1   -3.4432   -2.5858    0.5350   -0.0100    0.0059   -0.0043
   1    3.2379    0.4915    4.7853   -0.0100   -0.0059   -0.0043
   1    3.4432    2.5858   -0.5350    0.0100   -0.0059    0.0043
   1   -3.2379   -0.4915   -4.7853    0.0100    0.0059    0.0043
   1   -1.6642   -2.4542    0.6641   -0.0101   -0.0010    0.0050
   1    1.4589    0.6231    4.6562   -0.0101    0.0010    0.0050
   1    1.6642    2.4542   -0.6641    0.0101    0.0010   -0.0050
   1   -1.4589   -0.6231   -4.6562    0.0101   -0.0010   -0.0050
   1   -2.6008   -1.1494   -0.0826   -0.0009    0.0021   -0.0009
   1    2.3955    1.9279    5.4029   -0.0009   -0.0021   -0.0009
   1    2.6008    1.1494    0.0826    0.0009   -0.0021    0.0009
   1   -2.3955   -1.9279   -5.4029    0.0009    0.0021    0.0009
   6   -1.1384   -2.3108   -2.0737    0.0147   -0.0141    0.0240
   6    1.3437    0.7665   -3.2466    0.0147    0.0141    0.0240
   6    1.1384    2.3108    2.0737   -0.0147    0.0141   -0.0240
   6   -1.3437   -0.7665    3.2466   -0.0147   -0.0141   -0.0240
   1   -1.3163   -1.2382   -2.2612    0.0087   -0.0037    0.0050
   1    1.5216    1.8391   -3.0590    0.0087    0.0037    0.0050
   1    1.3163    1.2382    2.2612   -0.0087    0.0037   -0.0050
   1   -1.5216   -1.8391    3.0590   -0.0087   -0.0037   -0.0050
   1   -0.2226   -2.4039   -1.4605    0.0011   -0.0064    0.0114
   1    0.4279    0.6734   -3.8598    0.0011    0.0064    0.0114
   1    0.2226    2.4039    1.4605   -0.0011    0.0064   -0.0114
   1   -0.4279   -0.6734    3.8598   -0.0011   -0.0064   -0.0114
   1   -0.9535   -2.8010   -3.0453    0.0075   -0.0057    0.0083
   1    1.1588    0.2763   -2.2750    0.0075    0.0057    0.0083
   1    0.9535    2.8010    3.0453   -0.0075    0.0057   -0.0083
   1   -1.1588   -0.2763    2.2750   -0.0075   -0.0057   -0.0083
