# Supplementary material for: Mechanistic View on the Order–Disorder Phase Transition in Amphidynamic Crystals
Source: J Phys Chem Lett. 2023 Feb 7;14(6):1570–7. doi: 10.1021/acs.jpclett.2c03316 (PMC9940296; doi:10.1021/acs.jpclett.2c03316)
Supplement: Supplementary file 3 — jz2c03316_si_003.zip [file jz2c03316_si_003.zip › TIPS-pentacene calculated eigenvectors/w11.xsf]

 CRYSTAL
 PRIMVEC
    7.6724    1.0507    0.0000
    0.0000    7.7583    0.0000
    3.5358    0.4332   16.5765
 PRIMCOORD
         100 1
  14    0.7511    2.4324   -5.3402    0.0001   -0.0002    0.0000
   6    0.4254    1.6023   -3.7333    0.0001    0.0000    0.0000
   6    0.2082    4.2660   -5.1694   -0.0001   -0.0002    0.0005
   6   -0.3444    1.5539   -6.6493    0.0001    0.0000   -0.0001
   6    2.6517    2.3553   -5.6009    0.0001   -0.0002    0.0001
   6    0.2760    1.0959   -2.6140    0.0002    0.0005    0.0003
   1    0.4019    4.7409   -6.1540   -0.0001    0.0000    0.0002
   6   -1.2973    4.3863   -4.8694   -0.0001   -0.0006    0.0009
   6    1.0415    5.0045   -4.1048   -0.0001   -0.0005    0.0007
   1   -1.3624    1.6536   -6.2174    0.0000   -0.0000   -0.0000
   6   -0.3444    2.2534   -8.0186    0.0001    0.0002    0.0000
   6   -0.0571    0.0498   -6.7880    0.0001    0.0000   -0.0002
   1    3.0406    2.8569   -4.6901    0.0000   -0.0001    0.0000
   6    3.1161    3.1726   -6.8186    0.0002   -0.0002    0.0002
   6    3.2368    0.9323   -5.6202   -0.0001   -0.0003    0.0000
   6    0.1301    0.5376   -1.3234    0.0002    0.0005    0.0003
   1   -1.9215    3.9204   -5.6524   -0.0000   -0.0002    0.0003
   1   -1.5508    3.9069   -3.9061    0.0001   -0.0003    0.0002
   1   -1.5996    5.4493   -4.7981   -0.0001   -0.0002    0.0004
   1    0.9567    4.5048   -3.1229    0.0000   -0.0003    0.0001
   1    2.1146    5.0436   -4.3638   -0.0000   -0.0001    0.0002
   1    0.6968    6.0479   -3.9721   -0.0001   -0.0002    0.0003
   1   -0.5827    3.3281   -7.9420    0.0000    0.0000    0.0000
   1    0.6389    2.1668   -8.5141    0.0000    0.0001    0.0000
   1   -1.0875    1.7944   -8.6993    0.0000    0.0001   -0.0000
   1   -0.0577   -0.4593   -5.8093    0.0000   -0.0000   -0.0001
   1    0.9254   -0.1311   -7.2588    0.0000    0.0000   -0.0001
   1   -0.8166   -0.4404   -7.4276    0.0000    0.0000   -0.0001
   1    2.7546    4.2148   -6.7852    0.0001   -0.0000    0.0001
   1    2.7632    2.7282   -7.7664    0.0000   -0.0000    0.0000
   1    4.2211    3.2081   -6.8727    0.0001   -0.0001    0.0001
   1    2.8775    0.3264   -4.7699   -0.0001   -0.0001   -0.0000
   1    2.9681    0.3971   -6.5474   -0.0000   -0.0000   -0.0000
   1    4.3430    0.9612   -5.5735   -0.0000   -0.0001    0.0000
   6    1.2303   -0.1611   -0.7305    0.0003    0.0007    0.0003
   6   -1.1024    0.7020   -0.6141    0.0000    0.0001    0.0001
   6    2.4560   -0.3226   -1.4130    0.0005    0.0015    0.0006
   6    1.1024   -0.7020    0.6141   -0.0000   -0.0001   -0.0001
   6   -2.2098    1.3617   -1.1934    0.0001    0.0004    0.0002
   6   -1.2303    0.1611    0.7305   -0.0003   -0.0007   -0.0003
   1    2.5549    0.1048   -2.4152    0.0002    0.0006    0.0003
   6    3.5485   -0.9772   -0.8343    0.0004    0.0011    0.0004
   6    2.2098   -1.3617    1.1934   -0.0001   -0.0004   -0.0002
   6   -0.1301   -0.5376    1.3234   -0.0002   -0.0005   -0.0003
   1   -2.1065    1.7639   -2.2065    0.0001    0.0003    0.0002
   6   -3.4251    1.5089   -0.5144    0.0000    0.0001    0.0001
   6   -2.4560    0.3226    1.4130   -0.0005   -0.0015   -0.0006
   6    4.7971   -1.1220   -1.5224    0.0006    0.0016    0.0007
   6    3.4251   -1.5089    0.5144   -0.0000   -0.0001   -0.0001
   1    2.1065   -1.7639    2.2065   -0.0001   -0.0003   -0.0002
   6   -0.2760   -1.0959    2.6140   -0.0002   -0.0005   -0.0003
   6   -4.5568    2.1656   -1.0987    0.0004    0.0011    0.0005
   6   -3.5485    0.9772    0.8343   -0.0004   -0.0011   -0.0004
   1   -2.5549   -0.1048    2.4152   -0.0002   -0.0006   -0.0003
   1    4.8923   -0.6994   -2.5283    0.0003    0.0008    0.0003
   6    5.8612   -1.7562   -0.9214    0.0002    0.0005    0.0002
   6    4.5568   -2.1656    1.0987   -0.0004   -0.0011   -0.0005
   6   -0.4254   -1.6023    3.7333   -0.0001   -0.0000   -0.0000
   1   -4.4598    2.5827   -2.1065    0.0002    0.0007    0.0003
   6   -5.7380    2.2843   -0.4020    0.0003    0.0010    0.0004
   6   -4.7971    1.1220    1.5224   -0.0006   -0.0016   -0.0007
   1    6.8149   -1.8384   -1.4515    0.0001    0.0002    0.0001
   6    5.7380   -2.2843    0.4020   -0.0003   -0.0010   -0.0004
   1    4.4598   -2.5827    2.1065   -0.0002   -0.0007   -0.0003
  14   -0.7511   -2.4324    5.3402   -0.0001    0.0002   -0.0000
   1   -6.5935    2.7905   -0.8570    0.0002    0.0006    0.0003
   6   -5.8612    1.7562    0.9214   -0.0002   -0.0005   -0.0002
   1   -4.8923    0.6994    2.5283   -0.0003   -0.0008   -0.0003
   1    6.5935   -2.7905    0.8570   -0.0002   -0.0006   -0.0003
   6   -0.2082   -4.2660    5.1694    0.0001    0.0002   -0.0005
   6    0.3444   -1.5539    6.6493   -0.0001   -0.0000    0.0001
   6   -2.6517   -2.3553    5.6009   -0.0001    0.0002   -0.0001
   1   -6.8149    1.8384    1.4515   -0.0001   -0.0002   -0.0001
   1   -0.4019   -4.7409    6.1540    0.0001   -0.0000   -0.0002
   6    1.2973   -4.3863    4.8694    0.0001    0.0006   -0.0009
   6   -1.0415   -5.0045    4.1048    0.0001    0.0005   -0.0007
   1    1.3624   -1.6536    6.2174   -0.0000    0.0000    0.0000
   6    0.3444   -2.2534    8.0186   -0.0001   -0.0002   -0.0000
   6    0.0571   -0.0498    6.7880   -0.0001   -0.0000    0.0002
   1   -3.0406   -2.8569    4.6901   -0.0000    0.0001   -0.0000
   6   -3.1161   -3.1726    6.8186   -0.0002    0.0002   -0.0002
   6   -3.2368   -0.9323    5.6202    0.0001    0.0003   -0.0000
   1    1.9215   -3.9204    5.6524    0.0000    0.0002   -0.0003
   1    1.5508   -3.9069    3.9061   -0.0001    0.0003   -0.0002
   1    1.5996   -5.4493    4.7981    0.0001    0.0002   -0.0004
   1   -0.9567   -4.5048    3.1229   -0.0000    0.0003   -0.0001
   1   -2.1146   -5.0436    4.3638    0.0000    0.0001   -0.0002
   1   -0.6968   -6.0479    3.9721    0.0001    0.0002   -0.0003
   1    0.5827   -3.3281    7.9420   -0.0000   -0.0000   -0.0000
   1   -0.6389   -2.1668    8.5141   -0.0000   -0.0001   -0.0000
   1    1.0875   -1.7944    8.6993   -0.0000   -0.0001    0.0000
   1    0.0577    0.4593    5.8093   -0.0000    0.0000    0.0001
   1   -0.9254    0.1311    7.2588   -0.0000   -0.0000    0.0001
   1    0.8166    0.4404    7.4276   -0.0000   -0.0000    0.0001
   1   -2.7546   -4.2148    6.7852   -0.0001    0.0000   -0.0001
   1   -2.7632   -2.7282    7.7664   -0.0000    0.0000   -0.0000
   1   -4.2211   -3.2081    6.8727   -0.0001    0.0001   -0.0001
   1   -2.8775   -0.3264    4.7699    0.0001    0.0001    0.0000
   1   -2.9681   -0.3971    6.5474    0.0000    0.0000    0.0000
   1   -4.3430   -0.9612    5.5735    0.0000    0.0001   -0.0000
